# Supplementary material for: An Insight into Perfusion Anisotropy within Solid Murine Lung Cancer Tumors
Source: Pharmaceutics. 2024 Jul 30;16(8):1009. doi: 10.3390/pharmaceutics16081009 (PMC11360231; doi:10.3390/pharmaceutics16081009)
Supplement: Supplementary file 1 [file pharmaceutics-16-01009-s001.zip]

Archive with 6 entries (6 files):
- Supplemental Figure S1.png
- Supplemental Figure S2.png
- Supplemental Figure S3.png
- Supplemental Figure S4.png
- Supplemental Figure S5.png
- Supplemental Figure S6.png
